# Supplementary material for: Laparoscopically Harvested Pedicled Omental Flap in Immediate Unilateral Breast Reconstruction: A Systematic Review of Surgical Techniques and Clinical Outcomes
Source: Curr Oncol. 2026 Jul 9;33(7):410. doi: 10.3390/curroncol33070410 (PMC13407468; doi:10.3390/curroncol33070410)
Supplement: Supplementary file 1 [file curroncol-33-00410-s001.zip]

Archive with 1 entries (1 files):
- curroncol-4334965-supplementary.pdf
